# Supplementary material for: Prevalence and risk factors of Schistosoma mansoni infection among children under two years of age in Mbita, Western Kenya
Source: PLoS Negl Trop Dis. 2020 Aug 25;14(8):e0008473. doi: 10.1371/journal.pntd.0008473 (PMC7447014; doi:10.1371/journal.pntd.0008473)
Supplement: S1 Data — (XLSX) [file pntd.0008473.s004.xlsx]

## Sheet: data
serial_no	age_n	age_study_c	sex	area3	mother_education	father_education	mother_occupation	father_occupation	airtime	health_care	school_fee	bank_account	mobile_banking	pc1	ses_pc1	n_watersource_drink	water_source_drink_treat	n_watersource_bath	water_source_bath_treat	n_watersource_wash	water_source_wash_treat	n_toilet	water_contacts	water_contact1_bathing	water_contact2_playing	water_contact3_urinate	length1	length2	length0	weight	muac	haz06	waz06	whz06	stunting	wasting	underweight	breastfeeding_b	hemocue_result	hgb	combined_anemia	malaria_rdt	hiv_mother_3c	hiv_child_3c	k_k	urine_cca	cca_n	stool_exam_hook_worm_a	hookworm_egg_a
111	9	1	1	1	0	0	6	4	120	0	1800	0	1	-0.545878	2	1	1	1	0	1	0	0	1	0	0	0	81.8	81.8	81.8	11.8	16.7	4.19	2.63	1.31	0	0	0	1	11.5	10.5	0	0	0	0	0	1	1	2
127	13	1	0	1	0	0	1	5	40	210	27800	0	0	-1.79143	1	1	1	1	0	1	0	0	0	0	0	0	61.9	61.92	61.91	10.1	14.5	-6.51	0.01	5.31	1	0	0	1		7.9	1	0	0	0	0	1	1	2
257	11	1	0	1	0	1	6	5	10	1500	3400	0	0	-1.915	1	1	1	1	0	1	0	0	1	0	0	0	75.3	75.3	75.3	10.5	16	-0.18	0.78	1.11	0	0	0	1	7.7		1	0	0	0	0	1	1	2
106	9	1	0	1	0	1	1	3	600	4000	10000	0	1	-0.242314	2	1	1	1	0	1	0	0	1	1	1	0	80.3	80.3	80.3	10.9	15	3.08	1.61	0.44	0	0	0	0	9		1	0	0	0	0	1	1	2
80	21	1	0	1	0	0	1	3	400	1850	3600	0	0	-1.63264	1	1	1	1	0	1	0	0	1	1	0	0	90	90	90	13.8	16	1.34	1.42	1	0	0	0	0		10.4	0	0	0	0	0	1	1	2
144	23	1	0	1	0	1	2	2	3000	450	10000	1	1	2.80605	3	1	1	1	0	1	0	0	1	1	1	0	83.3	83.3	83.3	13.2	17	-1.25	0.72	1.88	0	0	0	0		10.9	0	0	0	0	0	2	1	2
36	20	1	1	1	0	0	1	3	600	230	8400	0	0	-1.43838	1	1	1	1	0	1	0	0	0	0	0	0	80	80	80	10.1	14.5	-1.48	-0.75	0.01	0	0	0	0	10.8		0	0	0	0	0	2	1	2
277	20	1	0	1	0	0	1	2	1000	350	3200	0	0	-1.1611	1	1	1	1	0	1	0	0	0	0	0	0	82	82	82	11.4	16	-1.09	-0.11	0.61	0	0	0	1	11.7		0	0	0	0	0	1	1	2
107	20	1	1	1	1	1	5	3	400	250	0	0	0	-1.61304	1	0	1	1	0	1	0	0	1	0	0	0	83.7	83.7	83.7	11.2	15.6	-0.29	0.1	0.3	0	0	0	1		10.9	0	0	0	0	0	1	1	2
175	35	2	1	1	0	0	6	5	2500	560	1350	0	1	1.20244	3	1	1	1	0	1	0	0	1	0	0	0	90	90	90	11.5	14.6	-1.33	-1.48	-1.09	0	0	0	0		7.8	1	0	0	0	0	1	1	2
67	23	1	1	1	0	0	6	1	2000	0	5000	0	1	0.854828	3	1	1	1	0	1	0	0	0	0	0	0	86.3	86.3	86.3	10.3	15.6	0.18	-0.89	-1.49	0	0	0	0	13.1		0	0	1	0	0	2	1	2
271	12	1	1	1	2	2	5	6	600	250	5400	1	0	-0.243654	2	1	1	1	0	1	0	0	0	0	0	0	71	71	71	7.2	13	-1.61	-2.02	-1.71	0	0	1	1	11.8		0	0	0	0	0	1	1	2
168	7	1	0	1	0	0	6	3	3000	500	270	0	1	1.57007	3	1	1	1	0	1	0	0	1	1	0	0	69	69	69	9.3	16	-0.74	0.7	1.5	0	0	0	1		10	0	0	0	0	0	1	1	2
264	23	1	0	1	0	0	4	3	1500	0	270	0	0	-0.793672	1	1	1	1	0	1	0	0	1	1	0	1	90.6	90.6	90.6	11.8	14.8	1.14	-0.26	-1.25	0	0	0	0		12.1	0	0	0	0	0	1	1	2
227	11	1	1	1	0	0	1	1	1200	5000	300	0	0	-1.112	1	1	1	1	0	1	0	0	1	1	1	0	80.3	80.3	80.3	9.8	15	2.45	0.74	-0.4	0	0	0	0		10.5	0	0	0	0	0	1	1	2
252	16	1	0	1	0	0	6	3	600	0	60000	0	0	-1.27221	1	1	1	1	1	1	0	0	1	1	1	0	78	78	78	9.3	14.2	-1.23	-1.29	-0.99	0	0	0	1		5.7	1	0	0	0	0	1	1	2
55	12	1	0	1	2	1	6	5	2500	0	47650	1	1	2.56288	3	1	1	1	0	1	0	0	1	1	0	0	80	80.1	80.05	11.2	15.6	1.29	1.15	0.82	0	0	0	1		9	1	0	0	0	0	2	1	2
81	19	1	0	1	0	0	1	1	1500	500	6550	0	1	0.480175	2	1	1	1	0	1	0	0	0	0	0	0	74	74	74	8.9	14.5	-3.63	-2.16	-0.53	1	0	1	1	11.8		0	0	0	0	0	1	1	2
187	14	1	0	1	0	0	6	3	800	0	1300	0	0	-1.30825	1	1	1	1	0	1	0	0	1	1	1	0	100.2	100.2	100.2	16.5	17	8.31	4.48	0.97	0	0	0	0		11.2	0	0	0	0	0	2	1	2
281	18	1	1	1	0	0	6	3	1500	400	1850	0	0	-0.79644	1	1	1	1	0	1	0	0	1	1	1	0	86.3	86.3	86.3	11.2	15	1.55	0.57	-0.34	0	0	0	0		11.8	0	0	0	0	0	3	0	2
47	13	1	1	1	0	1	3	3	600	120	3650	0	0	-1.45114	1	0	0	1	0	1	0	0	1	0	0	0	76	76	76	10.3	15.1	-0.14	0.75	1.08	0	0	0	1	11.3		0	0	0	0	0	1	1	2
182	11	1	0	1	0	0	6	3	600	500	6550	0	1	-0.185574	2	1	1	1	0	1	0	0	1	1	1	1	80.5	80.5	80.5	9.9	14	2	0.24	-0.76	0	0	0	1	10.3		0	0	0	8	0	2	1	2
259	22	1	0	1	1	2	1	5	2500	0	15700	1	1	2.46274	3	0	0	1	0	1	0	0	1	0	0	0	90	90	90	13.5	15.6	1.02	1.07	0.73	0	0	0	0	12.6		0	0	0	0	0	1	1	2
43	14	1	1	1	0	0	6	5	1000	500	33000	0	1	0.193219	2	1	1	1	0	1	0	0	0	0	0	0	85.9	85.9	85.9	12.9	15	3.06	2.32	1.32	0	0	0	0		9.9	1	0	1	0	0	1	1	2
159	15	1	1	1	0	0	6	3	850	500	2000	0	1	-0.0149047	2	1	1	1	0	1	0	0	1	1	0	0	78.5	78.5	78.5	10	14.2	-0.04	0.15	0.23	0	0	0	0	6.7		1	0	0	0	0	1	1	2
186	16	1	0	1	0	1	4	7	800	1000	26800	1	1	1.2207	3	1	1	1	0	1	0	0	1	1	1	0	87	87	87	13.2	17	2.18	1.88	1.16	0	0	0	1		12	0	0	0	0	0	1	1	2
75	17	1	1	1	1	0	4	5	600	650	1950	0	1	-0.202887	2	1	1	1	0	1	0	0	1	1	1	0	79.2	79.2	79.2	10.7	14.2	-0.85	0.2	0.82	0	0	0	1	10.6		0	0	0	0	0	1	1	2
114	12	1	0	1	0	0	1	3	500	0	1600	0	1	-0.26541	2	1	1	1	0	1	0	0	1	1	1	0	75.3	75.3	75.3	9.5	13.6	-0.67	-0.36	-0.08	0	0	0	1	11		0	0	0	0	0	1	1	2
199	11	1	0	1	0	0	2	3	600	300	3850	0	0	-1.45399	1	0	1	1	0	1	0	1	1	1	0	0	76	76	76	11.5	16	0.11	1.62	1.99	0	0	0	1	9.4		1	0	1	0	0	2	1	2
309	10	1	1	1	0	0	2	3	0	0	1280	0	1	-0.636274	2	1	0	1	1	1	0	1	0	0	0	0	70	70	70	9	14.8	-1.1	0.26	1.06	0	0	0	0		10.2	0	0	1	0	0	1	1	2
315	7	1	0	1	0	0	6	6	300	0	3500	0	0	-1.67121	1	0	0	0	0	0	0	0	0	0	0	0	74.3	74.3	74.3	9.8	14.5	1.04	0.89	0.55	0	0	0	1		10.3	0	0	0	0	0	3	0	2
158	13	1	0	1	0	0	1	7	200	0	3000	0	0	-1.74675	1	1	1	1	0	1	0	0	0	0	0	0	90.5	90.5	90.5	12.3	15	4.48	1.61	-0.54	0	0	0	0		9.9	1	0	1	0	0	1	1	2
263	8	1	1	1	0	0	6	5	600	0	0	1	0	-0.255754	2	0	1	1	0	1	0	1	1	0	0	0	76	76	76	8.8	14.4	1.84	0.31	-0.66	0	0	0	0	11.1		0	0	0	0	0	3	0	2
202	7	1	0	1	0	1	6	3	4200	250	64002	0	1	2.66232	3	1	1	1	0	1	0	0	0	0	0	0	66	66	66	9.1	15	-2.1	0.5	2.27	1	0	0	1	11		0	0	0	0	0	1	1	2
150	12	1	1	1	0	0	6	5	2500	0	42000	0	1	1.34066	3	0	0	1	0	1	0	0	1	0	0	0	86.5	86.5	86.5	10.7	14.4	4.29	1.23	-0.92	0	0	0	0		11.9	0	0	1	0	0	2	1	2
254	8	1	1	1	0	0	6	5	500	200	3600	0	1	-0.263002	2	1	0	1	0	1	0	0	1	0	0	0	71	71	71	8.6	16.2	0.35	0.36	0.3	0	0	0	1	11.1	11.4	0	0	1	0	0	1	1	2
46	23	1	0	1	1	1	5	5	600	2850	1250	1	1	0.95697	3	0	1	1	1	1	0	0	1	0	0	0	87.2	87.2	87.2	12	15.6	0.02	-0.11	-0.22	0	0	0	0		9.3	1	0	0	0	0	2	1	2
209	20	1	0	1	0	0	6	4	400	4500	5200	0	1	-0.414954	2	1	1	1	0	1	0	1	1	0	0	0	82	82	82	11.2	14.6	-1.09	-0.27	0.4	0	0	0	0		9.3	1	0	0	0	0	2	1	2
130	11	1	0	1	0	0	4	3	250	400	0	0	0	-1.72689	1	1	1	1	0	1	0	0	0	0	0	0	67.5	67.5	67.5	6.9	12	-3.47	-3.03	-1.61	1	0	1	1	10.7	9.2	1	0	0	0	0	1	1	2
178	22	1	1	1	0	1	6	3	500	260	4600	0	0	-1.52484	1	1	1	1	0	1	0	0	1	1	1	1	85.4	85.4	85.4	12.9	15.3	-0.04	1.07	1.43	0	0	0	0		11.1	0	0	0	0	0	3	0	2
218	7	1	1	1	0	0	4	6	300	50	92000	1	1	1.07354	3	1	1	1	0	1	0	0	1	0	0	0	69.5	69.5	69.5	7.2	13.2	0.31	-0.82	-1.27	0	0	0	1		10.2	0	0	0	0	0	1	1	2
72	20	1	1	1	0	0	1	3	700	200	6800	0	1	-0.105028	2	1	1	1	0	1	0	0	1	1	0	0	89	89	89	13	15.5	1.74	1.43	0.68	0	0	0	0		12.1	0	0	0	0	0	2	1	2
219	33	2	1	1	2	1	5	5	1500	500	113300	1	1	2.01928	3	0	1	1	0	1	0	0	1	1	0	8	92.5	92.5	92.5	14.6	16.3	-0.31	0.62	1.05	0	0	0	0		9.9	1	0	0	0	0	2	1	2
142	14	1	0	1	1	0	1	1	1500	5000	23400	1	1	1.65065	3	0	1	1	0	1	0	0	1	0	0	0	79.3	79.3	79.3	9	13.4	0.05	-1.23	-1.69	0	0	0	1		8.6	1	0	0	0	0	1	1	2
214	15	1	0	1	2	2	5	5	230	120	4500	0	1	-0.458362	2	0	1	1	0	1	0	0	1	0	0	0	83.3	83.3	83.3	12.2	14.7	1.2	1.34	1.12	0	0	0	1		11.6	0	0	0	0	0	1	1	2
172	23	1	0	1	0	0	4	5	2000	3150	5400	0	1	0.795284	2	1	1	1	0	1	0	1	1	0	0	0	83.4	83.4	83.4	11.6	15.5	-1.47	-0.55	0.33	0	0	0	0		9.7	1	0	1	0	0	3	0	2
76	12	1	1	1	0	0	4	4	600	0	0	0	1	-0.196453	2	0	0	1	0	1	0	0	1	0	0	0	82	82	82	10.2	14.6	2.57	0.85	-0.34	0	0	0	1	11.1	11.1	0	0	0	0	0	1	1	2
115	10	1	1	1	0	1	6	1	600	0	2500	1	1	1.0159	3	0	0	0	0	1	0	0	1	1	1	0	85.5	85.5	85.5	12.6	17.1	5.05	2.9	1.16	0	0	0	1	10.1		0	0	0	0	0	1	1	2
289	11	1	0	1	0	1	1	1	600	0	58000	1	1	1.18985	3	1	1	1	0	1	0	0	1	1	0	0	72	72	72	8.6	14.1	-1.57	-1.05	-0.38	0	0	0	1	9.2		1	0	0	0	0	1	1	2
156	21	1	1	1	0	0	1	1	600	0	0	0	1	-0.196453	2	1	1	1	0	1	0	0	1	1	0	0	93	93	93	12.7	14.6	2.36	0.95	-0.45	0	0	0	0		10.4	0	0	1	1	0	1	1	2
32	15	1	0	1	1	1	1	1	600	0	0	1	1	1.00806	3	0	1	1	1	1	0	0	1	0	0	0	93.3	93.3	93.3	9.3	12.7	4.57	-1.29	-4.69	0	1	0	0	10		0	0	0	0	0	1	1	2
290	22	1	0	3	1	0	4	3	1500	200	52000	0	1	0.628422	2	1	1	1	0	1	0	0	1	1	1	1	85.3	85.3	85.3	12.6	15.5	-0.55	0.47	1.03	0	0	0	1	7.8		1	0	1	0	0	1	1	2
189	11	1	0	3	0	0	4	3	0	0	5000	0	0	-1.88843	1	1	1	1	0	1	0	0	1	1	1	1	84.1	84.1	84.1	11.5	16	3.52	1.62	0.23	0	0	0	1	10.4		0	0	0	0	0	1	1	2
303	23	1	1	4	0	0	2	3	300	150	6900	0	1	-0.399638	2	1	1	1	0	1	0	0	1	1	1	1	86	86	86	11.1	15	0.08	-0.27	-0.54	0	0	0	1		10.4	0	0	0	0	0	3	0	2
273	20	1	1	4	0	0	4	4	1200	0	20003	0	1	0.310076	2	1	1	1	0	1	0	0	1	1	0	0	85.1	85.1	85.1	10.7	14.2	0.16	-0.27	-0.56	0	0	0	0	5.8	5.9	1	0	8	8	0	1	1	2
236	20	1	0	4	0	0	6	3	600	0	0	0	0	-1.46027	1	1	1	1	0	1	0	0	0	0	0	0	96	96	96	13.1	15.8	4.19	1.28	-0.95	0	0	0	0		10.4	0	0	0	0	0	1	1	2
161	8	1	0	4	1	3	1	7	600	1500	63000	1	1	1.17657	3	1	1	1	0	1	0	0	0	0	0	0	70	70	70	6.8	13	-0.88	-2.45	-2.7	0	1	1	1	10.6		0	0	0	0	0	1	1	2
26	23	1	0	4	0	1	4	1	600	0	0	0	0	-1.46027	1	1	1	1	0	1	0	0	1	1	1	1	90	90	90	12.2	14	0.94	0.03	-0.69	0	0	0	0	11.4		0	0	0	0	1	2	1	2
152	6	1	0	4	1	3	6	7	2400	0	26000	0	1	1.21654	3	1	1	1	0	1	0	0	1	0	0	0	70.5	70.5	70.5	7.8	15.7	-0.06	-0.91	-1.11	0	0	0	1	11.8		0	0	8	8	0	1	1	2
86	13	1	1	4	0	0	6	5	600	1500	28500	1	1	1.06844	3	1	1	1	0	1	0	0	1	1	0	0	79.5	79.5	79.5	9.5	13.5	1.62	0.28	-0.57	0	0	0	1		9.3	1	1	0	0	0	1	1	2
163	17	1	0	4	0	0	6	5	600	1500	3600	1	1	0.990392	3	1	1	1	0	1	0	0	1	1	1	0	79.1	79.1	79.1	10.2	15	-1.17	-0.63	-0.1	0	0	0	0	9.9		1	0	0	0	0	1	1	2
292	31	2	0	3	0	0	6	1	400	0	3500	0	0	-1.59724	1	1	1	1	0	1	0	0	1	1	1	0	90	90	90	12.6	15.9	-0.96	-0.68	-0.28	0	0	0	0		10.4	0	0	0	0	0	3	0	2
206	23	1	0	3	0	0	3	3	400	0	6000	0	1	-0.325591	2	0	0	1	0	1	0	0	1	1	1	0	86.9	86.9	86.9	14.1	18	-0.08	1.3	1.8	0	0	0	0		11	0	0	0	0	0	1	1	2
196	15	1	1	3	0	3	6	7	200	0	0	0	0	-1.75616	1	1	1	1	0	1	0	0	1	1	0	0	87	87	87	9.7	16	3	-0.09	-2.21	0	1	0	1	11.4		0	0	0	0	0	1	1	2
211	15	1	0	3	0	0	2	2	600	0	1500	0	0	-1.45557	1	1	1	1	0	1	0	0	1	1	0	0	78.4	78.4	78.4	11.2	17.2	-0.7	0.57	1.16	0	0	0	0		10.2	0	0	0	0	0	1	1	2
124	10	1	0	3	0	1	4	4	600	0	5500	0	1	-0.179214	2	1	1	1	0	1	0	0	1	0	0	0	71.2	72.6	71.9	8.3	14.4	-0.6	-0.9	-0.78	0	0	0	1		10.3	0	0	0	0	0	1	1	2
3	7	1	1	3	0	1	3	3	250	0	11000	0	1	-0.420878	2	1	1	1	0	1	0	0	0	0	0	0	66.8	66.8	66.8	7.8	15.2	-0.83	-0.16	0.45	0	0	0	1				0	0	8	0	1	1	2
113	9	1	1	3	0	0	2	3	400	0	7000	0	1	-0.322457	2	1	1	1	0	1	0	0	1	1	1	1	69.3	69.3	69.3	8.2	15	-0.88	-0.27	0.25	0	0	0	1		10	0	0	0	0	0	1	1	2
286	6	1	0	4	0	0	4	3	1500	5000	53000	0	1	0.538912	2	1	1	1	0	1	0	0	0	0	0	0	69.3	69.3	69.3	8.4	15	0.77	0.52	0.2	0	0	0	1	10.6		0	0	0	0	0	1	1	2
210	6	1	0	4	0	1	1	5	600	0	0	0	1	-0.196453	2	1	1	1	0	1	0	0	0	0	0	0	73.4	73.4	73.4	10.7	17	1.95	2.37	1.81	0	0	0	1	11.2		0	0	0	0	0	1	1	2
134	6	1	0	4	0	1	6	3	600	0	0	0	0	-1.46027	1	1	1	1	0	1	0	0	0	0	0	0	67.3	67.3	67.3	8.5	15.5	-0.16	0.63	1.02	0	0	0	1	11.3		0	0	0	0	0	2	1	2
71	12	1	1	4	0	1	4	5	1200	500	6000	1	0	0.197234	2	0	0	1	1	1	0	0	0	0	0	0	77	77.1	77.05	12.3	17.5	1.18	2.51	2.71	0	0	0	1		10.4	0	0	0	0	0	2	1	2
233	12	1	0	3	0	0	6	3	1000	0	650	0	0	-1.16234	1	1	1	1	0	1	0	0	1	1	0	0	77.4	77.4	77.4	9.3	15	0.19	-0.55	-0.85	0	0	0	0	11.2		0	0	1	0	0	2	1	2
240	24	2	1	3	0	0	6	3	1000	0	650	0	0	-1.16234	1	1	1	1	0	1	0	0	1	1	0	0	76	76	76	8.8	15	-3.23	-2.38	-0.82	1	0	1	0	9.6		1	0	1	0	0	2	1	2
251	15	1	1	3	0	0	6	5	500	400	31000	0	1	-0.180981	2	1	1	1	0	1	0	1	1	1	1	0	85	85	85	11.4	15	2.29	1.2	0.18	0	0	0	0		11	0	0	1	0	0	2	1	2
153	25	2	0	3	0	0	6	2	300	500	2000	0	0	-1.68557	1	1	1	1	0	1	0	0	1	0	0	0	81.3	81.3	81.3	12.2	15.5	-2.57	-0.37	1.41	1	0	0	0	8.6	8.7	1	0	0	0	0	2	1	2
155	14	1	1	3	1	0	1	3	600	400	3000	0	1	-0.194771	2	1	1	1	0	1	0	0	0	0	0	0	77.5	77.5	77.5	8.6	13.9	-0.01	-0.91	-1.26	0	0	0	1	11		0	0	0	0	0	1	1	2
244	14	1	0	3	0	0	6	3	300	0	1250	0	0	-1.67827	1	1	0	1	0	1	0	1	0	0	0	0	81.2	81.1	81.15	10.5	14.5	0.79	0.16	-0.19	0	0	0	1	13	12.9	0	0	0	0	0	2	1	2
242	20	1	1	4	0	0	6	3	800	0	13050	1	1	1.19691	3	1	1	1	0	1	0	0	1	1	0	0	82	82	82	11.1	17	-0.24	0.34	0.6	0	0	0	1	9		1	0	0	0	0	1	1	2
131	22	1	0	4	0	1	1	1	600	150	6900	0	0	-1.44154	1	0	0	1	0	1	0	0	1	0	0	0	90.3	90.3	90.3	13.4	17	1.04	0.85	0.42	0	0	0	0	9.4	9.8	1	0	0	0	0	3	0	2
118	17	1	1	4	0	1	4	3	300	0	7000	0	0	-1.66024	1	1	1	1	1	1	0	0	1	1	0	0	74.4	74.5	74.45	9.4	15.2	-2.16	-0.7	0.42	1	0	0	1	13.4		0	0	0	0	0	1	1	2
16	30	2	0	4	1	0	4	4	300	250	32800	0	0	-1.5842	1	1	1	1	0	1	0	0	1	1	1	1	93.1	93.1	93.1	13.1	15.6	0.12	-0.24	-0.48	0	0	0	0		11.4	0	0	0	0	0	2	1	2
120	11	1	1	4	1	2	6	5	800	300	15000	1	1	1.19723	3	1	1	1	0	1	0	0	1	0	0	0	76	76	76	11.7	17	0.29	1.93	2.41	0	0	0	1	9.9	10.1	1	0	0	0	0	1	1	2
201	6	1	0	4	0	1	4	5	200	600	2500	0	1	-0.496087	2	1	1	1	0	1	0	0	0	0	0	0	66.4	66.4	66.4	7.1	13.5	-0.58	-1.01	-0.83	0	0	0	0	10.8		0	0	0	0	0	3	0	2
294	19	1	0	4	1	1	5	6	600	200	0	0	1	-0.200313	2	1	1	1	0	1	0	0	1	0	0	0	81	81	81	9.9	14.5	-1.44	-1.37	-0.87	0	0	0	0	11.5	11.1	0	0	0	0	0	2	1	2
7	23	1	0	4	1	1	6	1	500	100	5300	0	0	-1.51956	1	1	1	1	0	1	0	0	0	0	0	0	85	85	85	11.4	16	-0.7	-0.56	-0.29	0	0	0	0		8.3	1	0	0	0	0	3	0	2
282	33	2	0	4	1	1	4	5	500	150	4000	0	0	-1.5246	1	1	1	1	0	1	0	0	1	1	1	0	95	95	95	12.9	15.3	0.07	-0.69	-1.08	0	0	0	0	11.8	11.4	0	0	0	0	0	3	0	2
10	18	1	0	4	1	2	6	3	300	0	0	1	0	-0.477671	2	1	1	1	0	1	0	0	0	0	0	0	84	84	84	12.4	17	0.28	0.96	1.15	0	0	0	1	8.7		1	0	0	0	0	1	1	2
293	20	1	1	4	2	2	5	5	400	0	0	0	0	-1.60821	1	1	1	1	0	1	0	0	0	0	0	0	75.1	75.1	75.1	9.3	16	-2.79	-1.28	0.16	1	0	0	1		10.3	0	0	0	0	0	1	1	2
15	22	1	0	4	1	1	2	2	600	0	0	1	0	-0.255754	2	1	1	1	0	1	0	0	1	1	1	0	93.1	93.1	93.1	13.9	16.5	2.06	1.33	0.41	0	0	0	0	10.6	11.5	0	0	0	0	0	3	0	2
308	13	1	1	4	1	3	5	7	1300	700	1300	0	0	-0.951899	1	1	1	1	1	1	0	0	0	0	0	0	78.9	78.5	78.7	11	15.1	0.87	1.27	1.22	0	0	0	0		9.7	1	0	0	0	0	1	1	2
317	13	1	1	4	0	0	6	1	850	500	4000	1	1	1.19588	3	1	1	1	0	1	0	0	0	0	0	0	87.4	87.4	87.4	11.9	17	4.11	1.88	0.07	0	0	0	1		10.9	0	0	1	0	1	1	1	2
274	16	1	1	4	0	1	6	5	2000	460	47500	1	1	2.18367	3	1	1	1	0	1	0	0	0	0	0	0	80	80	80	9.4	14	0.12	-0.52	-0.8	0	0	0	0	6		1	0	0	0	0	1	1	2
203	13	1	0	4	0	1	1	1	400	600	3800	1	1	0.860446	3	1	1	1	0	1	0	0	0	0	0	0	97.1	97.1	97.1	10.4	15	7.69	0.27	-4.13	0	1	0	1	8.6		1	0	0	0	0	1	1	2
54	13	1	1	4	1	1	3	3	350	960	4500	0	1	-0.385808	2	1	1	1	0	1	0	0	1	1	1	1	77.2	77.2	77.2	10.1	15.5	0.31	0.59	0.61	0	0	0	0	7.7		1	0	1	8	0	2	1	2
249	15	1	1	4	0	1	6	6	350	960	4500	0	1	-0.385808	2	1	1	1	0	1	0	1	1	0	0	0	75.5	75.5	75.5	6.9	13.7	-1.11	-2.99	-3.4	0	1	1	1	12.3		0	0	0	0	0	2	1	2
165	9	1	1	3	1	2	5	5	220	1200	41200	1	1	0.83294	2	1	1	1	0	1	0	0	0	0	0	0	74.6	74.5	74.55	6.9	13.5	1.82	-1.46	-3.18	0	1	0	1	8.2		1	0	8	0	0	1	1	2
48	12	1	1	3	2	2	5	5	1100	0	42700	1	1	1.51176	3	0	1	0	0	0	0	0	0	0	0	0	77.4	77.4	77.4	9.2	15.8	0.83	0.02	-0.47	0	0	0	1		9.6	1	0	0	0	1	1	1	2
176	15	1	0	3	0	0	6	4	780	650	16550	1	1	1.18054	3	0	1	1	0	1	0	0	0	0	0	0	77.4	77.1	77.25	9.7	15.1	-1.15	-0.74	-0.3	0	0	0	0		6.6	1	1	8	0	0	1	1	2
312	17	1	1	3	0	0	4	4	400	0	18200	1	1	0.917161	3	0	0	1	0	1	0	0	1	0	0	0	78	78	78	9.6	15.9	-0.58	-0.35	-0.12	0	0	0	1	7.9		1	0	0	0	0	1	1	2
177	10	1	1	3	1	2	1	5	1500	530	82900	1	1	1.92342	3	0	1	1	1	1	0	0	1	0	0	0	78.5	78.5	78.5	10.2	17	2.85	1.49	0.45	0	0	0	1	9.4		1	0	0	0	0	3	0	2
51	19	1	1	3	1	1	6	5	380	310	69800	1	1	1.05812	3	0	1	1	0	1	0	0	1	1	0	0	93.1	93.1	93.1	11.5	15.6	3.45	0.62	-1.62	0	0	0	0		11.3	0	0	0	0	0	1	1	2
49	22	1	1	3	1	1	4	4	2000	680	1550	1	1	2.0354	3	1	1	1	1	1	0	0	0	0	0	0	85.2	85.2	85.2	18.6	18	0.19	4.08	5.65	0	0	0	0		9.3	1	1	0	0	0	1	1	2
267	22	1	0	1	1	3	6	7	1500	920	38520	0	0	-0.69154	1	1	1	1	0	1	0	0	0	0	0	0	81	81	81	6.5	12.7	-1.72	-4.87	-5.79	0	1	1	1		9.9	1	0	0	0	0	2	1	2
314	16	1	1	1	1	1	1	5	2000	100	3700	1	1	2.05334	3	0	0	1	0	1	0	0	0	0	0	0	78	78	78	10.5	15.6	-0.22	0.55	0.87	0	0	0	1		11.5	0	0	0	0	0	1	1	2
20	20	1	0	1	0	0	3	1	300	240	1500	0	0	-1.68211	1	1	1	1	0	1	0	0	1	1	0	0	83	83	83	11	15.5	-0.43	-0.28	-0.05	0	0	0	1		10.7	0	0	0	0	0	1	1	2
291	16	1	1	1	1	0	6	6	600	1500	3800	0	0	-1.47731	1	1	1	1	1	1	1	1	1	1	1	0	75	75	75	9.6	16	-1.29	-0.18	0.53	0	0	0	1	10.3		0	0	0	8	0	2	1	2
179	21	1	0	1	0	1	1	1	1500	350	3700	1	1	1.67865	3	0	1	1	0	1	1	0	0	0	0	0	83	83	83	10.6	15	-0.74	-0.76	-0.5	0	0	0	1		10.6	0	0	1	0	0	1	1	2
149	23	1	0	1	0	0	1	3	1800	1000	0	0	1	0.671911	2	1	1	1	0	1	0	1	1	0	1	0	81.6	81.6	81.6	11.2	17.5	-1.78	-0.57	0.49	0	0	0	1		12.5	0	0	0	0	0	1	1	2
302	16	1	1	1	0	0	5	6	2000	380	9500	1	1	2.06611	3	0	1	1	0	1	0	0	0	0	0	0	75.3	75.3	75.3	8.2	14	-1.53	-1.67	-1.31	0	0	0	1	9.3		1	0	1	1	0	3	0	2
256	22	1	1	1	0	1	4	6	2500	500	10000	1	1	2.43522	3	1	1	1	0	1	0	0	1	1	1	1	83	83	83	11.7	14.5	-0.52	0.45	0.94	0	0	0	1	10.7		0	0	0	0	0	1	1	2
39	20	1	1	1	0	0	6	1	1200	150	0	1	1	1.449	3	1	1	1	0	1	0	0	1	1	0	0	92	92	92	12.2	15	3.08	1.08	-0.69	0	0	0	0		11.8	0	0	0	0	0	2	1	2
9	20	1	0	1	0	0	4	3	800	300	52000	0	0	-1.15513	1	1	1	1	0	1	0	0	1	1	1	0	83	83	83	10.7	14.5	-0.74	-0.68	-0.38	0	0	0	1	8.5		1	0	0	0	0	1	1	2
310	13	1	1	1	0	1	4	3	600	240	3400	0	0	-1.45424	1	1	1	1	0	1	0	0	1	0	0	0	75.8	75.8	75.8	9	14.5	-0.21	-0.34	-0.36	0	0	0	1	9.4	7	1	0	0	0	0	1	1	2
44	23	1	1	1	0	0	4	3	1500	2400	4500	0	1	0.437078	2	0	1	1	0	1	0	0	1	0	0	0	84.4	84.4	84.4	11.6	16.1	-0.41	0.08	0.35	0	0	0	0		12.1	0	0	0	0	0	1	1	2
78	9	1	1	1	0	0	6	3	450	2000	2400	0	1	-0.338491	2	1	1	1	0	1	0	0	0	0	0	0	80	80	80	10	15	3.46	1.33	-0.1	0	0	0	1		10.4	0	0	1	0	0	1	1	2
261	20	1	1	1	1	1	6	4	500	400	26000	1	1	1.00786	3	1	1	1	0	1	0	0	1	0	0	0	78.2	78.2	78.2	9	13.1	-1.78	-1.56	-0.89	0	0	0	0		9.1	1	0	1	0	0	3	0	2
313	21	1	1	1	1	0	2	2	500	100	62000	0	0	-1.34184	1	1	1	1	0	1	0	0	1	1	0	0	78	78	78	10.5	15	-2.12	-0.43	0.87	1	0	0	0		10.4	0	0	1	0	0	2	1	2
87	22	1	0	1	0	0	1	3	500	250	3600	0	0	-1.52778	1	1	1	1	0	1	0	0	0	0	0	0	80.1	80.1	80.1	15	15	-2.28	2	4.22	1	0	0	0		11.3	0	0	0	0	0	1	1	2
316	19	1	1	1	0	0	6	6	0	0	0	0	0	-1.9041	1	0	1	0	0	0	0	0	0	0	0	0	76.2	76.2	76.2	9.3	15.1	-2.43	-1.28	-0.08	1	0	0	0	11	10.7	0	0	1	0	0	3	0	2
17	19	1	1	1	1	0	6	6	2000	1500	100000	1	1	2.32815	3	0	1	0	0	0	0	1	0	0	0	0	77	77	77	9	14	-1.59	-1.23	-0.63	0	0	0	0	9.5	9.4	1	0	8	8	0	3	0	2
79	19	1	0	1	0	0	6	3	600	3000	10500	1	1	0.983068	3	1	0	1	0	1	0	0	0	0	0	0	80.1	80.1	80.1	12	16	-1.46	0.5	1.61	0	0	0	0		7.3	1	0	0	0	0	1	1	2
102	22	1	0	1	0	0	1	3	1500	600	3150	0	0	-0.796226	1	1	1	1	0	1	0	0	1	1	1	0	85.5	85.5	85.5	10.9	15	-0.48	-0.81	-0.79	0	0	0	0	7		1	0	0	0	0	3	0	2
27	26	2	0	1	0	0	4	3	1500	2000	270	0	0	-0.832274	1	1	1	1	0	1	0	0	1	1	1	1	96	96	96	15	16.4	1.97	1.4	0.58	0	0	0	0	11.5		0	0	0	0	0	1	1	2
19	23	1	0	1	0	3	6	7	1500	0	270	0	0	-0.793672	1	1	0	1	0	1	0	0	1	1	0	0	84	84	84	11.7	15.5	-1.02	-0.33	0.28	0	0	0	0	10.8		0	0	0	0	0	1	1	2
82	19	1	0	1	0	0	1	2	600	500	78000	0	0	-1.22544	1	1	1	1	0	1	0	0	1	0	0	0	83.4	83.4	83.4	11.6	15.2	-0.29	0.2	0.5	0	0	0	0		9.9	1	0	1	0	0	1	1	2
90	20	1	0	1	0	0	6	2	600	800	0	0	0	-1.47571	1	1	1	1	0	1	0	0	1	1	1	0	77.2	77.2	77.2	10.3	15.1	-2.76	-1.01	0.43	1	0	0	0		11	0	0	0	0	0	1	1	2
169	16	1	0	1	0	0	4	3	600	500	270	0	1	-0.205257	2	0	1	1	0	1	0	0	1	1	0	0	82	82	82	11.3	16	0.29	0.47	0.51	0	0	0	1		9.1	1	0	0	0	0	2	1	2
319	20	1	0	1	0	0	6	3	1500	800	3245	0	1	0.464026	2	0	0	1	0	1	0	1	1	1	0	0	83	83	83	10.9	15.7	-0.74	-0.51	-0.16	0	0	0	0		9.8	1	0	0	0	0	1	1	2
167	16	1	0	1	0	0	4	3	300	48000	96000	0	0	-2.30774	1	1	1	1	0	1	0	0	1	1	0	0	79	79	79	7.8	13	-0.85	-2.87	-3.43	0	1	1	0	10.6	10.7	0	0	0	0	0	2	1	2
6	16	1	0	1	0	0	4	7	0	900	0	1	0	-0.716958	1	1	1	1	0	1	0	0	1	1	0	0	82.3	82.3	82.3	11.8	16	0.4	0.86	0.95	0	0	0	1		11.7	0	0	0	0	0	1	1	2
276	18	1	0	1	1	3	5	7	650	0	0	0	0	-1.42328	1	0	1	1	0	1	0	0	0	0	0	0	78.1	78.1	78.1	8.6	16.2	-1.54	-2.16	-1.99	0	0	1	1	10.3		0	0	0	0	0	2	1	2
232	17	1	1	1	0	0	1	3	600	0	1500	1	1	1.01276	3	1	1	1	0	1	0	0	1	1	0	0	74	74	74	9.4	12	-2.61	-0.86	0.53	1	0	0	0		10.6	0	0	1	0	0	3	0	2
73	19	1	0	1	0	0	1	3	450	0	1	0	0	-1.57122	1	1	1	1	0	1	0	0	1	1	1	0	85	85	85	12.9	17	0.28	1.14	1.38	0	0	0	1	10.5		0	0	0	0	0	1	1	2
287	15	1	0	1	2	0	6	3	1500	0	4500	1	0	0.424099	2	1	1	1	0	1	0	0	0	0	0	0	76.6	76.6	76.6	7.9	13.3	-1.01	-2.41	-2.72	0	1	1	1		9.2	1	0	0	0	0	1	1	2
42	12	1	0	1	0	0	4	3	600	0	10000	0	1	-0.16511	2	1	1	1	0	1	0	0	1	1	0	0	77.8	77.8	77.8	9.6	14.6	0.36	-0.26	-0.55	0	0	0	1	11.5		0	0	0	0	0	1	1	2
1	18	1	0	1	1	3	6	7	200	0	0	1	0	-0.551643	2	1	1	1	0	1	0	0	1	1	1	1	81	81	81	10.7	15.2	-0.81	-0.36	0.07	0	0	0	0		11.1	0	0	0	0	0	1	1	2
235	22	1	1	1	1	1	1	3	650	0	0	1	0	-0.218768	2	1	1	1	0	1	0	0	1	1	1	0	83.3	83.3	83.3	12	17	-0.7	0.5	1.15	0	0	0	1		9.6	1	0	0	0	0	1	1	2
123	20	1	0	1	0	0	1	3	400	500	0	0	0	-1.61786	1	1	1	1	0	1	0	1	0	0	0	0	79.7	79.7	79.7	9.6	14.5	-1.89	-1.64	-0.97	0	0	0	0		11.2	0	0	0	0	0	3	0	2
25	21	1	1	1	0	0	3	1	1500	0	0	1	1	1.67381	3	1	1	1	0	1	0	0	1	1	0	0	84	84	84	10.4	15	-0.2	-0.51	-0.61	0	0	0	0		10	0	0	0	0	0	1	1	2
154	17	1	0	1	0	1	1	7	700	0	880001	1	0	2.57646	3	1	1	1	0	1	0	0	1	1	1	0	88.3	88.3	88.3	13.2	16	2.24	1.69	0.85	0	0	0	1		11.6	0	0	0	0	0	1	1	2
260	22	1	0	1	2	3	6	7	700	0	0	1	1	1.08203	3	1	1	1	0	1	0	0	1	1	1	0	81	81	81	10.8	15.3	-2.01	-1.04	0.03	1	0	0	1		6.8	1	0	0	0	0	1	1	2
234	13	1	1	1	0	0	3	3	600	0	0	0	0	-1.46027	1	1	1	1	0	1	0	0	1	1	1	1	74	74	74	6.5	12	-0.47	-2.91	-3.71	0	1	1	1	6.4		1	0	0	0	0	1	1	2
174	19	1	1	1	1	0	5	1	600	0	10000	0	1	-0.16511	2	1	1	1	0	1	0	1	1	1	0	0	97	97	97	9.3	14.3	4.35	-1.28	-4.79	0	1	0	0	11.1		0	0	1	0	0	1	1	2
122	11	1	1	1	1	1	4	5	600	400	1500	1	1	1.00504	3	1	1	1	0	1	0	0	1	1	1	0	77.5	77.5	77.5	10.4	15.5	0.86	1.01	0.87	0	0	0	1	9.5		1	0	0	0	0	1	1	2
311	22	1	1	1	1	1	6	6	1600	900	0	1	1	1.73041	3	1	0	1	0	1	0	0	1	0	0	0	82.5	82.5	82.5	9.9	13.8	-0.95	-1.07	-0.81	0	0	0	1	10.1		0	0	0	0	0	2	1	2
304	17	1	0	1	0	0	2	3	600	350	1000	0	0	-1.46389	1	1	1	1	0	1	0	0	1	1	0	0	76.3	76.3	76.3	10.2	16.4	-2.21	-0.63	0.52	1	0	0	1	9.9	9.9	1	0	0	0	0	1	1	2
11	20	1	1	1	1	1	6	3	2000	1200	6000	1	1	2.03931	3	1	0	1	0	1	0	0	1	0	0	0	82	82	82	11.4	15	-0.54	0.4	0.89	0	0	0	0		9.7	1	0	1	0	0	1	1	2
148	16	1	1	1	0	0	3	3	800	1250	1400	0	0	-1.33206	1	1	1	1	0	1	0	0	1	0	0	0	76.3	76.3	76.3	9.2	15.3	-1.18	-0.7	-0.23	0	0	0	1	14		0	0	0	0	0	1	1	2
53	12	1	1	1	0	0	4	3	1500	3050	2700	1	1	1.6234	3	1	1	1	0	1	0	0	0	0	0	0	73	73	73	8.6	14.7	-0.85	-0.53	-0.21	0	0	0	1		10.2	0	0	0	0	0	1	1	2
269	16	1	1	1	1	1	6	3	750	300	900	0	1	-0.0884644	2	1	1	1	0	1	0	0	1	0	0	0	80	80	80	9.2	13.7	0.12	-0.7	-1.05	0	0	0	1	9.4		1	0	0	0	0	1	1	2
83	19	1	1	1	0	0	6	3	210	200	4500	1	1	0.729813	2	1	1	1	0	1	0	0	1	1	1	0	79.5	79.5	79.5	11.9	16	-1.07	0.89	1.89	0	0	0	1		10.2	0	0	0	0	0	1	1	2
133	15	1	1	1	0	3	6	7	0	40	2340	0	0	-1.89754	1	1	1	1	0	1	0	1	0	0	0	0	75	75	75	9.9	14	-0.92	0.25	0.86	0	0	0	0		11.4	0	0	1	0	0	1	1	2
18	15	1	0	1	0	0	1	2	600	400	800	0	0	-1.46548	1	1	1	1	0	1	0	1	0	0	0	0	84	84	84	11.1	15.5	1.91	0.67	-0.18	0	0	0	0	11.7	10.6	0	0	1	0	0	1	1	2
185	22	1	1	1	0	0	1	3	0	0	180012	1	1	1.12845	3	1	1	1	0	1	0	0	1	1	0	0	80.6	80.6	80.6	10.3	16.2	-1.55	-0.74	0.1	0	0	0	1	7.1		1	0	0	0	0	1	1	2
162	12	1	0	1	1	1	6	3	320	210	0	0	1	-0.407628	2	0	1	1	0	1	0	0	1	0	0	0	72.3	72.3	72.3	9.1	15.1	-1.91	-0.75	0.22	0	0	0	1		10.6	0	0	0	0	1	1	1	2
35	22	1	1	1	2	2	5	5	900	300	9000	1	1	1.2524	3	0	1	1	0	1	0	0	1	0	0	0	83.5	83.5	83.5	10.4	15	-0.64	-0.66	-0.49	0	0	0	1		8.7	1	0	0	0	0	1	1	2
89	21	1	0	1	0	0	1	5	200	0	24000	0	1	-0.417117	2	1	1	1	0	1	0	0	1	1	0	0	89	89	89	10.9	16	0.69	-0.81	-1.72	0	0	0	0		8.2	1	0	0	0	0	2	1	2
112	11	1	0	1	0	1	1	4	1000	600	1300	0	0	-1.17189	1	0	0	1	0	1	0	0	1	0	0	0	75.3	75.3	75.3	9.2	14.5	-0.18	-0.43	-0.47	0	0	0	1		10.2	0	0	1	0	0	2	1	2
33	12	1	0	1	1	3	6	7	1200	0	3000	0	1	0.256783	2	0	1	1	0	1	0	0	1	0	0	0	75	75	75	10.5	16	-0.8	0.56	1.18	0	0	0	1	8.3		1	0	0	0	0	1	1	2
285	16	1	0	1	0	1	2	5	1300	0	0	0	0	-0.942463	1	1	1	1	0	1	0	0	0	0	0	0	75.3	75.3	75.3	9.9	16	-2.25	-0.73	0.41	1	0	0	0		8.7	1	0	1	0	0	1	1	2
77	12	1	1	1	0	1	1	4	1500	0	200	0	0	-0.793892	1	1	1	1	0	1	0	0	0	0	0	0	75.5	75.5	75.5	10.5	16	0.1	1.08	1.38	0	0	0	1		9.6	1	0	0	0	0	2	1	2
230	19	1	0	1	0	1	4	5	1500	500	3700	1	1	1.67576	3	0	1	1	1	1	0	0	1	0	0	0	83.8	83.8	83.8	11.6	14.9	-0.14	0.2	0.4	0	0	0	0		11.5	0	0	0	0	0	1	1	2
184	17	1	0	1	2	2	5	5	1200	0	3000	1	1	1.4613	3	0	1	0	0	0	0	0	0	0	0	0	81.1	81.1	81.1	10.5	17	-0.43	-0.37	-0.18	0	0	0	0		9.3	1	0	0	0	0	1	1	2
65	22	1	0	1	0	0	4	4	1500	500	150000	1	1	2.13431	3	1	1	1	0	1	0	0	0	0	0	0	87.9	87.9	87.9	12.5	15	0.25	0.25	0.11	0	0	0	1		10.5	0	0	1	0	0	2	1	2
270	17	1	0	1	0	0	6	4	1000	0	0	0	1	0.0994353	2	1	1	1	0	1	0	0	1	0	0	0	75.3	75.3	75.3	8.3	13.1	-2.58	-2.48	-1.75	1	0	1	0	7.8		1	0	0	0	0	1	1	2
85	19	1	0	1	0	0	4	4	600	0	8000	0	1	-0.171378	2	1	1	1	0	1	0	0	0	0	0	0	81	81	81	11.1	15	-1.44	-0.35	0.51	0	0	0	0	10.1	10.8	0	0	1	0	0	1	1	2
193	16	1	1	1	2	2	1	1	2400	3000	18500	1	1	2.33964	3	0	1	1	0	1	0	0	0	0	0	0	80	80	80	10.5	14	0.12	0.38	0.44	0	0	0	1		10	0	0	0	0	0	1	1	2
99	12	1	1	1	1	1	6	1	1300	0	18900	1	1	1.5851	3	0	1	0	1	1	0	0	1	0	0	0	78	78	78	10.2	15	0.6	0.67	0.55	0	0	0	1	10.5		0	0	0	0	0	1	1	2
198	19	1	0	1	2	0	5	1	900	0	1350	0	1	0.0296946	2	0	1	1	0	1	0	0	0	0	0	0	81	81	81	11.6	15.7	-1.44	0.04	1.03	0	0	0	0	11.2	11.7	0	1	0	0	0	1	1	2
191	19	1	0	1	1	0	5	4	700	0	6900	1	1	1.10366	3	0	0	1	1	1	0	0	1	0	0	0	81.1	81.1	81.1	9.9	14	-1.4	-1.37	-0.9	0	0	0	0	6.3	7	1	0	0	0	0	1	1	2
74	23	1	1	1	1	1	4	1	1500	0	15000	1	1	1.72082	3	1	1	1	0	1	0	0	1	1	1	8	88	88	88	12.7	14.7	0.7	0.8	0.5	0	0	0	0	9.5		1	0	0	8	1	1	1	2
68	16	1	0	1	1	1	4	1	800	200	1800	0	1	-0.0467273	2	1	1	1	0	1	0	0	1	0	0	0	76.5	76.5	76.5	8.9	13.9	-2.14	-1.85	-1.18	1	0	0	1	10.1		0	0	8	8	0	1	1	2
224	23	1	1	1	0	1	1	6	300	600	600	1	1	0.776444	2	1	1	1	0	1	0	0	0	0	0	0	84	84	84	13.5	15	-0.54	1.28	2.08	0	0	0	0	10.9		0	0	0	0	0	2	1	2
58	23	1	1	1	1	1	6	5	600	0	0	1	1	1.00806	3	1	0	1	0	1	0	0	1	1	1	0	81	81	81	11.3	14.7	-1.71	-0.27	0.87	0	0	0	0	11.1		0	0	0	0	0	2	1	2
138	22	1	1	1	2	2	5	5	600	0	25000	1	1	1.08642	3	0	1	0	0	0	0	0	0	0	0	0	87	87	87	13	16.6	0.39	0.98	0.98	0	0	0	0	12.1	10.9	0	0	0	0	0	1	1	2
288	21	1	0	1	2	2	5	5	1800	5000	50000	1	1	1.95594	3	1	1	1	1	1	0	0	1	0	0	0	86.5	86.5	86.5	11.3	15.3	0.15	-0.35	-0.61	0	0	0	1	11	11.2	0	0	0	0	0	3	0	2
37	22	1	0	4	1	1	4	5	500	500	1200	1	1	0.928199	3	1	1	1	1	1	0	0	0	0	0	0	80.3	80.3	80.3	9.7	14.6	-2.22	-1.84	-0.97	1	0	0	0		10	0	0	0	0	0	2	1	2
60	12	1	1	4	0	0	6	3	800	0	0	0	1	-0.048509	2	1	1	1	0	1	0	0	1	1	0	1	75.3	75.3	75.3	10	16.3	0.03	0.7	0.91	0	0	0	1		10.2	0	0	0	0	1	1	1	2
195	15	1	1	4	0	1	6	3	600	0	0	1	1	1.00806	3	1	1	1	0	1	0	0	1	1	1	0	74.5	74.5	74.5	8.6	13.6	-1.1	-0.91	-0.58	0	0	0	1	9.4		1	0	0	0	0	1	1	2
31	17	1	0	4	0	0	1	3	300	150	0	0	1	-0.421265	2	1	1	1	0	1	0	0	0	0	0	0	81.3	81.3	81.3	10	15	-0.36	-0.81	-0.82	0	0	0	0	11.6		0	0	0	0	0	1	1	2
92	23	1	0	4	2	2	5	5	3500	0	10500	1	1	3.18616	3	1	1	1	0	1	0	0	0	0	0	0	91	91	91	12.4	15.5	1.27	0.17	-0.71	0	0	0	1	11.4		0	0	0	8	0	2	1	2
305	16	1	0	4	1	1	6	6	300	0	40000	0	0	-1.55681	1	1	1	1	0	1	0	0	0	0	0	0	80.4	80.4	80.4	11.9	16	-0.32	0.94	1.45	0	0	0	1		10.5	0	0	0	0	1	1	1	2
110	16	1	0	4	2	3	6	7	300	0	0	0	0	-1.68218	1	1	1	1	1	1	0	0	1	0	0	0	79.3	79.3	79.3	10.2	16	-1.1	-0.63	-0.14	0	0	0	0	11.5	11.9	0	0	0	0	0	2	1	2
119	16	1	1	4	0	1	4	5	1500	100	10400	1	1	1.70448	3	1	1	1	0	1	0	0	0	0	0	0	79.3	79.3	79.3	10.4	15.6	-0.12	0.3	0.49	0	0	0	1		9.4	1	0	0	0	0	1	1	2
38	17	1	0	4	2	2	5	1	2500	160	7800	1	1	2.43489	3	1	1	1	0	1	0	0	0	0	0	0	79.3	79.3	79.3	11.7	17.2	-1.1	0.6	1.48	0	0	0	1		10.6	0	0	0	0	0	1	1	2
139	21	1	0	4	1	1	6	6	400	200	3000	0	0	-1.60267	1	1	1	1	0	1	0	0	0	0	0	0	80.2	80.2	80.2	11	16.2	-1.72	-0.43	0.57	0	0	0	1		11.1	0	0	0	0	0	1	1	2
318	17	1	1	4	0	1	1	3	600	1500	45000	0	0	-1.34817	1	1	1	1	0	1	0	0	1	1	1	0	79.1	79.1	79.1	10.6	14.5	-0.56	0.29	0.74	0	0	0	1	12.4		0	0	0	0	0	1	1	2
246	14	1	0	4	0	0	6	4	700	100	0	0	1	-0.124411	2	1	1	1	1	1	0	0	1	0	0	0	80.3	80.3	80.3	9.2	14.4	0.45	-1.04	-1.63	0	0	0	1	5.4	5	1	0	0	0	0	1	1	2
108	15	1	0	4	0	0	6	1	2000	300	4500	1	1	2.05198	3	1	1	1	0	1	0	0	1	1	0	0	87	87	87	9	15.8	3.1	-1.23	-3.66	0	1	0	1	9.7		1	0	0	8	0	1	1	2
280	14	1	1	4	2	2	5	6	700	310	400	1	1	1.0773	3	1	1	1	0	1	0	0	1	1	0	0	76.5	76.5	76.5	9.5	14.3	-0.37	-0.09	0.09	0	0	0	1	10.4		0	0	0	0	0	1	1	2
69	25	2	0	4	0	0	4	3	1400	500	1050	0	1	0.388964	2	1	1	1	0	1	0	1	1	1	1	0	85.4	85.4	85.4	11.6	14.8	-1.07	-0.68	-0.18	0	0	0	0		11.1	0	3	0	0	0	1	1	2
147	19	1	1	3	1	3	3	7	400	1000	6000	0	1	-0.344892	2	1	1	1	0	1	0	1	1	1	1	0	77.4	77.4	77.4	9.7	15	-1.76	-0.77	0.13	0	0	0	1	9.5		1	0	0	0	0	1	1	2
61	8	1	0	4	1	0	4	3	600	300	3000	0	1	-0.19284	2	1	1	1	0	1	0	0	1	1	0	0	77.8	77.8	77.8	10.6	15.8	2.6	1.62	0.64	0	0	0	0		11	0	0	0	0	1	1	1	2
166	23	1	0	4	1	1	4	1	2000	500	0	1	1	2.03402	3	1	1	1	1	1	0	0	1	1	1	8	87	87.2	87.1	11.6	15.2	0.05	-0.26	-0.44	0	0	0	0		12.1	0	0	0	0	0	2	1	2
237	22	1	1	3	0	0	2	6	400	1000	4000	0	1	-0.351161	2	1	1	1	0	1	0	0	0	0	0	0	84	84	84	11.6	15	-0.48	0.23	0.61	0	0	0	0		11.2	0	0	0	8	0	1	1	2
100	17	1	0	4	1	1	2	3	500	400	0	1	1	0.926367	3	1	1	1	0	1	0	0	0	0	0	0	82.1	82.1	82.1	9.4	15	0.33	-1.19	-1.78	0	0	0	1	9.2		1	0	0	0	0	1	1	2
104	13	1	0	4	0	1	4	3	1000	250	1200	1	0	0.0390701	2	1	1	1	0	1	0	0	1	1	0	0	74.5	74.4	74.45	8.4	15.1	-1.02	-1.47	-1.37	0	0	0	1		5.7	1	0	0	0	0	2	1	2
170	20	1	1	3	0	0	6	1	2500	0	650	1	1	2.41557	3	0	1	1	0	1	0	0	0	0	0	0	77.5	77.5	77.5	9.4	16	-2.01	-1.19	-0.25	1	0	0	1	7		1	0	0	0	0	1	1	2
241	17	1	1	3	0	1	6	3	1200	500	24000	0	1	0.312954	2	0	1	1	1	1	0	0	1	1	0	0	86.4	86.4	86.4	12.4	16.6	1.96	1.52	0.77	0	0	0	0	11.7		0	0	1	0	0	1	1	2
190	18	1	1	3	0	0	1	3	700	130	4000	0	1	-0.112453	2	0	1	1	0	1	0	0	0	0	0	0	84	84	84	11.7	16	1.13	1.07	0.71	0	0	0	1		10.2	0	0	0	0	0	1	1	2
188	14	1	0	4	0	1	1	3	1000	200	2300	0	0	-1.16103	1	1	1	1	0	1	0	0	0	0	0	0	73	73	73	8.1	14	-2.43	-2.18	-1.42	1	0	1	1		9.8	1	0	0	0	0	2	1	2
215	18	1	1	4	0	1	3	1	500	0	0	0	0	-1.53424	1	1	1	1	0	1	0	0	0	0	0	0	82	82	82	10.2	15	0.44	-0.03	-0.34	0	0	0	1	10.9		0	1	0	0	0	2	1	2
192	18	1	1	4	0	1	1	3	700	320	44000	0	0	-1.25456	1	1	1	1	0	1	0	1	1	1	0	0	79.1	79	79.05	8.8	14.5	-0.9	-1.42	-1.35	0	0	0	0	11.1		0	0	0	0	0	3	0	2
98	18	1	1	4	0	0	6	3	800	200	36200	0	0	-1.20272	1	1	1	1	0	1	0	0	1	1	1	0	86	86	86	11.2	14	1.82	0.73	-0.27	0	0	0	0		11	0	0	0	0	0	1	1	2
231	25	2	0	4	0	0	1	1	150	400	2500	0	1	-0.529212	2	1	1	1	0	1	0	0	1	1	1	1	92.2	92.2	92.2	13.1	16	1.07	0.38	-0.28	0	0	0	0		10.9	0	0	0	0	0	1	1	2
200	20	1	0	4	1	0	6	1	480	200	3500	0	1	-0.27811	2	1	1	1	0	1	0	0	1	1	1	0	78	78	78	10.5	14	-2.48	-0.84	0.48	1	0	0	0	8	9.8	1	0	0	0	0	1	1	2
109	24	2	0	3	1	3	6	7	900	0	5000	0	1	0.041135	2	1	1	1	0	1	0	0	1	0	0	0	84	84	84	12.6	16	-1.51	0.04	1.17	0	0	0	0	11.5	11	0	0	0	0	0	2	1	2
212	17	1	1	4	0	0	3	3	300	1200	18000	1	0	-0.444414	2	1	1	1	0	1	0	0	1	1	1	1	80.5	80.5	80.5	11.2	14.9	-0.07	0.73	1.04	0	0	0	1	7.7		1	0	0	0	0	1	1	2
279	11	1	0	3	0	0	1	3	300	520	0	0	1	-0.428406	2	1	1	1	0	1	0	0	0	0	0	0	74.4	74.4	74.4	8.5	15	-0.56	-1.15	-1.21	0	0	0	1		9.1	1	0	0	8	0	3	0	2
8	11	1	1	3	0	0	1	3	300	520	0	0	1	-0.428406	2	1	1	1	0	1	0	0	0	0	0	0	69	69	69	7.5	15	-1.94	-1.46	-0.66	0	0	0	1		10.3	0	0	0	8	0	1	1	2
101	10	1	1	4	1	2	4	6	500	730	0	1	1	0.919998	3	1	1	1	0	1	0	0	1	1	1	8	80.7	80.7	80.7	8.9	15.5	3.14	0.17	-1.61	0	0	0	1		10.7	0	0	0	0	0	1	1	2
226	18	1	0	3	1	0	6	1	350	670	0	0	1	-0.394315	2	1	1	1	0	1	0	0	1	1	1	0	83	83	83	11.5	16	-0.08	0.28	0.49	0	0	0	1		9.6	1	0	0	0	0	1	1	2
52	21	1	0	3	0	0	6	3	600	2000	45000	0	1	-0.0940092	2	0	1	1	0	1	0	0	1	1	0	0	80.7	80.7	80.7	9.4	14.3	-1.83	-1.97	-1.45	0	0	0	0		10.2	0	0	1	0	0	2	1	2
128	22	1	1	4	0	0	1	3	600	0	56000	0	1	-0.0209291	2	1	1	1	1	1	1	1	0	0	0	0	82	82	82	9.7	14.5	-1.11	-1.24	-0.92	0	0	0	1	8.3		1	0	0	0	0	2	1	2
194	14	1	0	3	0	1	4	6	500	1050	3800	1	1	0.925732	3	1	1	1	0	1	0	0	1	0	0	0	80	80	80	10.3	15	-0.08	-0.19	-0.17	0	0	0	0	6.1	9.6	1	0	0	0	0	3	0	2
28	16	1	1	3	1	0	6	3	800	0	0	0	0	-1.31232	1	1	1	1	0	1	0	0	0	0	0	0	80.1	80.1	80.1	12.1	16	0.16	1.5	1.94	0	0	0	1	7.4		1	0	0	0	0	1	1	2
91	11	1	0	3	0	0	4	3	250	0	30000	1	0	-0.420626	2	1	1	1	0	1	0	0	1	1	0	1	74.1	74.1	74.1	8.7	14.8	-0.69	-0.94	-0.84	0	0	0	1	9.4		1	1	0	0	0	1	1	2
300	17	1	1	3	0	0	6	3	1000	0	5600	1	1	1.3215	3	1	1	1	0	1	0	1	1	1	0	0	80.2	80.2	80.2	10.8	17	0.19	0.6	0.71	0	0	0	0		11.2	0	0	0	8	0	2	1	2
146	23	1	0	3	1	1	4	3	800	0	11000	1	1	1.19048	3	1	1	1	0	1	0	0	1	1	0	0	84.3	84.3	84.3	10.3	14.5	-0.88	-1.31	-1.19	0	0	0	0	9.5		1	0	0	0	0	1	1	2
183	15	1	0	3	0	0	4	3	250	0	0	0	0	-1.71917	1	1	1	1	0	1	0	0	1	1	1	1	79.1	79.3	79.2	9.8	14	0.02	-0.46	-0.61	0	0	0	1		15.7	0	0	0	0	0	2	1	2
268	29	2	0	3	1	1	5	5	1000	0	7300	1	1	1.32683	3	1	1	1	0	1	0	0	0	0	0	0	84.5	84.5	84.5	10.3	15	-2	-2.07	-1.43	1	0	1	0	8.1		1	0	8	8	0	2	1	2
301	23	1	1	3	1	3	6	7	2000	150	43000	1	1	2.17555	3	0	0	1	0	1	0	0	1	1	1	8	83.1	83	83.05	9.2	14.9	-0.78	-1.69	-1.8	0	0	0	0	8.9		1	0	0	0	0	1	1	2
208	22	1	1	3	0	0	4	5	1400	520	47500	1	1	1.73868	3	1	1	1	0	1	0	0	0	0	0	0	81.5	81.5	81.5	10	15.5	-1	-0.83	-0.45	0	0	0	0		12.1	0	0	0	0	0	1	1	2
222	15	1	1	3	1	0	6	1	2600	270	19000	1	1	2.54184	3	1	1	1	0	1	0	0	0	0	0	0	76.9	76.9	76.9	8.5	15	-0.23	-1.01	-1.26	0	0	0	1		9.9	1	0	0	8	0	2	1	2
5	17	1	1	3	0	1	6	5	1200	300	0	1	1	1.4461	3	0	1	1	0	1	0	0	0	0	0	0	80	80	80	11.2	16	0.12	0.89	1.15	0	0	0	1		11.6	0	0	0	0	0	1	1	2
57	20	1	1	3	0	1	5	1	600	560	0	1	1	0.997251	3	1	1	1	0	1	0	0	0	0	0	0	84.6	84.6	84.6	9.4	14	0.31	-1.19	-1.95	0	0	0	0		8	1	1	1	0	0	1	1	2
223	19	1	1	3	1	1	5	1	2000	560	12000	1	1	2.07047	3	0	1	1	0	1	0	0	1	0	0	0	74	74	74	8.5	14	-3.15	-2.05	-0.59	1	0	1	0	10.5		0	0	8	8	0	1	1	2
137	18	1	1	3	0	0	1	1	400	1600	8300	1	1	0.855249	3	1	1	1	0	1	0	0	0	0	0	0	86.4	86.4	86.4	11.2	16	1.96	0.73	-0.37	0	0	0	0		5	1	0	0	0	0	2	1	2
265	22	1	1	3	1	1	6	5	300	0	0	1	1	0.786144	2	1	1	1	0	1	0	0	0	0	0	0	86.5	86.5	86.5	12.5	16.5	0.31	0.83	0.83	0	0	0	0		11.5	0	0	8	0	0	1	1	2
117	20	1	0	3	0	1	4	4	500	230	6300	1	1	0.949395	3	0	1	1	0	1	0	0	0	0	0	0	88.5	88.5	88.5	11	15	1.17	-0.43	-1.48	0	0	0	0	10.3		0	0	0	0	0	1	1	2
255	22	1	1	3	0	2	6	5	1600	600	23000	1	1	1.80829	3	0	1	1	0	1	0	0	0	0	0	0	75.3	75.3	75.3	8.2	14	-3.22	-2.69	-1.31	1	0	1	0	10.9		0	0	1	8	0	1	1	2
62	17	1	1	3	0	1	1	1	300	0	0	1	1	0.786144	2	0	0	1	0	1	0	0	1	0	0	0	72	72	72	9	15	-3	-1.06	0.54	1	0	0	0	8		1	0	1	0	0	1	1	2
129	19	1	1	3	0	0	6	1	200	500	8600	1	1	0.729476	2	1	1	1	0	1	0	0	0	0	0	0	80.4	80.4	80.4	9.1	14	-0.77	-1.3	-1.27	0	0	0	0		10.3	0	0	0	0	1	1	1	2
151	15	1	1	3	0	0	4	4	300	170	5300	1	1	0.799474	2	1	1	1	0	1	0	0	0	0	0	0	77.3	77.3	77.3	8.9	13.7	-0.47	-0.8	-0.82	0	0	0	1		9.3	1	0	0	8	0	1	1	2
197	36	2	0	3	0	0	4	5	400	0	15300	0	1	-0.296442	2	1	1	1	0	1	0	0	1	1	1	8	95.8	96.1	95.95	15.3	16.5	-0.21	0.43	0.83	0	0	0	0		11.6	0	0	0	0	1	1	1	2
238	22	1	0	4	1	3	6	7	700	150	8000	0	0	-1.36412	1	1	1	1	0	1	0	0	1	1	0	0	78	78	78	11.5	15.6	-2.98	-0.34	1.55	1	0	0	0		9.4	1	0	0	8	0	2	1	2
4	14	1	0	4	0	0	4	1	500	150	2500	1	0	-0.324786	2	1	1	1	0	1	0	0	1	1	1	0	80.4	80.4	80.4	11.9	15.5	0.49	1.3	1.45	0	0	0	1	9.1		1	0	0	0	0	1	1	2
228	15	1	1	4	0	1	4	5	600	100	5700	0	1	-0.180517	2	1	1	1	0	1	0	0	1	1	0	0	81.6	81.6	81.6	11.3	15	1.49	1.3	0.89	0	0	0	1	9		1	0	0	0	0	1	1	2
64	23	1	1	4	1	0	5	3	2100	0	0	1	1	2.11764	3	1	1	1	0	1	0	0	1	1	1	1	82.3	82.3	82.3	11	14.2	-1.06	-0.35	0.27	0	0	0	0	10.3		0	0	0	0	0	1	1	2
307	8	1	0	1	0	0	4	3	900	180	2600	0	0	-1.23368	1	1	1	1	0	1	0	0	0	0	0	0	81.3	81.5	81.4	11.7	15.2	4.2	2.54	1.05	0	0	0	1		11.6	0	0	0	0	0	1	1	2
173	22	1	1	1	0	0	6	6	400	0	2800	0	0	-1.59944	1	1	1	1	0	1	0	0	1	0	0	0	83.2	83.2	83.2	10.5	15	-0.73	-0.58	-0.3	0	0	0	0	10.9		0	0	1	0	0	3	0	2
94	12	1	1	1	1	3	6	7	800	450	75690	1	1	1.38456	3	0	1	1	0	1	0	0	1	0	0	0	76.5	76.5	76.5	8.9	13.5	0.05	-0.44	-0.65	0	0	0	0	9.7		1	0	0	0	0	1	1	2
243	19	1	0	1	0	1	1	3	1200	550	0	0	0	-1.02705	1	1	1	1	0	1	0	1	1	1	1	0	87.5	87.7	87.6	11.4	15.5	1.59	0.21	-0.79	0	0	0	1		10	0	0	0	0	0	1	1	2
164	23	1	1	1	0	0	1	6	800	500	1800	0	0	-1.31633	1	1	1	1	0	1	0	0	1	1	0	0	83.4	83.4	83.4	12	16	-0.72	0.35	0.96	0	0	0	0		11.8	0	0	1	0	0	2	1	2
84	11	1	0	1	0	0	6	1	2000	350	540	0	1	0.834094	3	1	1	1	0	1	0	0	1	0	0	0	75.4	75.4	75.4	10.8	15.3	-0.63	0.82	1.41	0	0	0	1	12		0	0	0	0	0	1	1	2
135	17	1	1	1	0	0	1	3	300	200	3400	0	0	-1.67539	1	1	1	1	0	1	0	0	1	1	1	0	80	80	80	10	16.5	-0.25	-0.19	-0.1	0	0	0	1		10.8	0	0	0	0	0	1	1	2
296	19	1	1	1	0	0	6	3	500	600	0	0	0	-1.54582	1	1	1	1	0	1	0	0	1	0	0	0	80.4	80.4	80.4	10.4	15.5	-0.77	-0.19	0.25	0	0	0	0	11.2		0	0	0	0	0	2	1	2
204	22	1	0	1	0	0	4	4	300	240	0	0	0	-1.68682	1	1	1	1	0	1	0	0	0	0	0	0	82	82	82	10.3	13	-1.65	-1.31	-0.61	0	0	0	1	7.4		1	0	0	8	0	1	1	2
180	16	1	0	1	1	1	6	1	250	1200	2400	0	0	-1.73481	1	1	1	1	0	1	0	0	0	0	0	0	75.5	75.5	75.5	8.8	17	-2.17	-1.78	-1.07	1	0	0	1	9.7		1	0	0	0	0	1	1	2
23	19	1	0	1	0	3	6	7	400	240	3200	0	0	-1.60281	1	1	1	1	0	1	0	1	1	0	0	0	81.5	81.5	81.5	10.9	15.3	-0.96	-0.36	0.19	0	0	0	0	11.3		0	0	0	0	0	1	1	2
50	20	1	0	1	0	1	6	4	0	400	3600	0	0	-1.90054	1	1	1	1	0	1	0	0	0	0	0	0	84	84	84	11.2	15.5	-0.39	-0.27	-0.07	0	0	0	0	10.6		0	0	0	0	0	1	1	2
29	21	1	1	1	0	1	6	6	900	600	100000	0	1	0.327318	2	1	1	1	0	1	0	0	0	0	0	0	82	82	82	10	13.5	-1.11	-0.98	-0.57	0	0	0	0	9	9.2	1	0	0	0	0	2	1	2
253	10	1	0	1	0	0	4	1	600	300	38000	0	0	-1.34695	1	0	1	0	0	0	0	0	0	0	0	0	73.5	73.5	73.5	9.2	15	-0.94	-0.43	0.01	0	0	0	1		10.2	0	0	0	0	0	2	1	2
14	13	1	1	1	0	0	6	1	3000	800	1050	0	1	1.56673	3	1	1	1	0	1	0	0	1	0	0	0	78.4	78.5	78.45	10.3	15.5	0.77	0.75	0.57	0	0	0	1	10.6		0	0	0	0	0	1	1	2
295	17	1	0	1	0	0	4	3	1800	4200	2145	0	1	0.616871	2	0	1	1	0	1	0	1	0	0	0	0	86.5	86.5	86.5	11.5	15.3	1.57	0.45	-0.39	0	0	0	0	9.2		1	0	1	0	0	1	1	2
103	41	2	0	1	2	0	5	3	1500	1000	1050	0	0	-0.810528	1	1	1	1	0	1	0	0	1	1	1	1	101.4	101.4	101.4	15.2	16.5	0.24	-0.17	-0.44	0	0	0	0	12.7	12.4	0	0	0	0	0	1	1	2
247	19	1	0	1	1	0	6	3	600	1000	810	0	0	-1.47703	1	1	1	1	0	1	0	0	1	1	1	0	77	77	77	10.1	15	-2.56	-1.04	0.24	1	0	0	1		10.3	0	0	0	0	0	1	1	2
56	23	1	1	1	0	0	4	7	600	2000	36000	0	0	-1.38603	1	1	1	1	0	1	0	1	1	1	0	0	84.2	84.2	84.2	9.8	15	-0.47	-1.31	-1.53	0	0	0	1		11.8	0	0	0	0	0	2	1	2
24	23	1	1	1	0	0	6	3	0	240	3150	1	0	-0.694346	1	1	1	1	0	1	0	0	1	1	1	0	89.3	89.3	89.3	13.1	15.5	1.11	1.04	0.55	0	0	0	1		11.9	0	0	0	0	0	1	1	2
13	22	1	0	1	0	0	6	6	0	4000	270	0	0	-1.98046	1	1	0	1	0	1	0	1	1	1	1	1	83	83	83	10.1	18.5	-1.32	-1.48	-1.1	0	0	0	1	12.4	12.1	0	0	8	8	0	3	0	2
216	23	1	0	1	1	1	1	6	600	2500	1500	0	0	-1.50382	1	1	1	1	0	1	0	0	1	1	1	1	85.2	85.2	85.2	10.7	14.5	-0.63	-1.12	-1.14	0	0	0	0		12.2	0	0	0	0	0	1	1	2
266	19	1	0	1	0	1	4	3	800	0	0	0	0	-1.31232	1	1	1	1	0	1	0	0	1	0	0	0	84	84	84	11.6	16.8	-0.07	0.2	0.35	0	0	0	1		8.8	1	0	0	0	0	2	1	2
45	22	1	1	1	0	0	4	3	500	0	0	0	0	-1.53424	1	1	1	1	0	1	0	1	1	1	0	0	80.3	80.3	80.3	9.7	13.9	-1.64	-1.24	-0.51	0	0	0	0	6.2	6.3	1	0	0	0	0	1	1	2
34	12	1	1	1	1	3	6	7	700	0	0	0	0	-1.3863	1	1	0	1	0	1	0	1	1	1	1	0	79.2	79.2	79.2	9.7	15	1.51	0.45	-0.26	0	0	0	1	9.6		1	0	0	0	0	1	1	2
221	17	1	0	1	0	1	1	3	0	0	0	0	0	-1.9041	1	1	1	1	0	1	0	0	1	1	0	0	75.7	75.7	75.7	8.7	15	-2.43	-2.05	-1.26	1	0	1	1	9.7		1	0	0	0	0	2	1	2
171	17	1	0	1	0	1	4	3	600	0	15000	0	1	-0.149438	2	1	1	1	0	1	0	1	1	1	1	1	77.8	77.8	77.8	10.4	14.9	-1.65	-0.45	0.41	0	0	0	1	9.2	8.9	1	0	0	0	0	1	1	2
213	21	1	1	1	1	1	5	1	1000	200	24000	0	1	0.1708	2	1	1	1	0	1	0	0	0	0	0	0	79	79	79	9.5	15	-1.8	-1.26	-0.45	0	0	0	1	11.5	10.9	0	0	0	0	0	1	1	2
140	14	1	1	1	0	1	6	4	600	0	0	1	1	1.00806	3	0	0	0	0	0	0	0	1	0	0	0	78.5	78.5	78.5	8.9	13.8	0.36	-0.62	-1.09	0	0	0	1	10.9	10.8	0	0	0	0	0	2	1	2
97	18	1	0	1	0	1	4	3	600	0	10000	0	1	-0.16511	2	1	1	1	0	1	0	0	1	1	0	1	85	85	85	11.6	15.3	0.64	0.36	0.1	0	0	0	1		11.2	0	0	0	0	0	1	1	2
306	11	1	0	1	0	0	1	1	1000	300	2500	0	1	0.101481	2	1	1	1	0	1	0	0	1	1	0	1	82	82	82	11.8	16.5	2.64	1.86	1.02	0	0	0	0	12.3		0	0	8	1	0	3	0	2
2	19	1	1	1	0	0	2	2	1400	600	53000	0	1	0.549864	2	1	1	1	0	1	0	0	0	0	0	0	78	78	78	9.5	13.5	-1.56	-0.94	-0.24	0	0	0	1		10.4	0	0	0	0	0	2	1	2
12	15	1	1	1	1	0	6	1	1500	2350	1560	0	0	-0.834986	1	1	1	1	0	1	0	0	0	0	0	0	78	78	78	11	14	-0.22	0.92	1.37	0	0	0	0		10	0	0	1	0	0	1	1	2
297	19	1	0	1	0	0	4	3	1700	500	2500	0	1	0.615426	2	1	1	1	0	1	0	1	1	0	0	0	85.3	85.3	85.3	10.1	14	0.39	-1.04	-1.71	0	0	0	1	11.4		0	0	0	0	0	1	1	2
275	23	1	1	1	0	0	4	3	0	2000	380	0	0	-1.94151	1	1	1	1	0	1	0	0	0	0	0	0	89.4	89.4	89.4	13	16	1.14	0.98	0.44	0	0	0	0		12.6	0	0	0	0	0	1	1	2
59	21	1	0	1	2	3	6	7	650	0	32000	1	1	1.14535	3	1	1	1	0	1	0	0	1	0	0	0	80.5	80.5	80.5	10.9	16	-1.89	-0.67	0.4	0	0	0	0	8.4	8.6	1	0	0	0	0	3	0	2
145	23	1	0	1	1	1	6	4	600	0	0	1	1	1.00806	3	1	1	1	0	1	0	0	0	0	0	0	83.4	83.4	83.4	10.4	14.3	-1.22	-1.37	-1.01	0	0	0	0	11.6	11.2	0	0	0	0	0	2	1	2
132	22	1	0	1	0	1	4	1	800	1000	0	1	1	1.1367	3	1	1	1	0	1	0	0	0	0	0	0	89	89	89	11.8	14	0.69	-0.11	-0.7	0	0	0	0	9.5	9.6	1	0	1	0	0	1	1	2
239	11	1	0	1	2	2	6	1	800	1500	5850	1	1	1.14539	3	0	0	0	0	0	0	0	1	0	0	0	73	73	73	8.5	14	-1.62	-1.37	-0.82	0	0	0	1	7.8	8.2	1	0	0	0	0	1	1	2
157	23	1	0	1	2	2	5	1	1300	2000	10800	1	1	1.52111	3	0	0	1	0	1	0	0	1	0	0	0	98	98	98	12.4	15.3	3.22	0.03	-2.25	0	1	0	0	12.1		0	0	0	0	0	1	1	2
70	18	1	1	1	2	2	6	5	600	0	0	1	1	1.00806	3	0	0	0	0	0	0	0	1	0	0	0	88.2	88.2	88.2	13.3	16	2.19	1.91	1.11	0	0	0	1	8.6	9.4	1	0	0	0	0	2	1	2
207	15	1	0	4	0	3	4	7	300	0	0	0	0	-1.68218	1	1	1	1	0	1	0	0	0	0	0	0	78.9	79	78.95	9.6	15.5	-0.49	-0.83	-0.8	0	0	0	0				0	1	0	0	1	1	2
298	17	1	0	4	0	2	4	3	3000	150	5250	0	1	1.59244	3	1	0	1	0	1	0	0	1	1	0	0	80.3	80.3	80.3	10.7	14.8	-0.73	-0.2	0.22	0	0	0	0	8		1	0	0	0	0	1	1	2
248	22	1	0	4	0	0	4	3	600	0	600	0	1	-0.194573	2	1	1	1	0	1	0	0	1	1	0	0	81.5	81.5	81.5	10.7	15	-1.82	-0.97	-0.04	0	0	0	1	8.6		1	0	0	0	0	3	0	2
116	22	1	1	4	0	0	1	3	600	0	0	1	0	-0.255754	2	1	1	1	0	1	0	0	0	0	0	0	87	87	87	11.6	16.9	0.47	0.23	-0.12	0	0	0	0		10.8	0	0	0	0	0	1	1	2
121	16	1	0	4	2	2	5	5	600	0	1	1	0	-0.255751	2	1	1	1	1	1	0	0	1	1	1	0	82.2	82.2	82.2	10.3	16	0.37	-0.37	-0.66	0	0	0	1	6.8	10.5	1	0	0	0	1	1	1	2
278	23	1	1	4	0	0	6	3	400	0	2000	0	0	-1.60194	1	1	1	1	0	1	0	0	0	0	0	0	79.9	80	79.95	9	16	-1.79	-2.04	-1.46	0	0	1	0	10		0	0	0	0	0	2	1	2
299	23	1	0	4	0	1	1	3	600	0	1800	0	0	-1.45463	1	1	1	1	0	1	0	0	0	0	0	0	86	86	86	12.3	17	-0.63	-0.04	0.39	0	0	0	0	8.4	10.3	1	0	0	0	0	3	0	2
126	18	1	1	4	2	2	6	5	550	200	80000	1	1	1.21796	3	1	1	1	0	1	0	0	1	1	0	0	79.2	79.2	79.2	10.3	15.8	-0.85	-0.11	0.41	0	0	0	0	12.8		0	0	0	0	0	2	1	2
225	14	1	0	4	0	1	4	4	1200	0	12000	1	1	1.48951	3	1	1	1	1	1	0	0	1	1	0	1	78	78	78	8.9	13.8	-0.46	-1.34	-1.53	0	0	0	1		10.1	0	0	0	0	0	1	1	2
136	23	1	1	4	1	0	6	6	700	150	0	0	1	-0.125376	2	1	1	1	0	1	0	0	1	1	1	0	81.7	81.5	81.6	9.8	13.5	-1.28	-1.31	-0.87	0	0	0	0	10.1		0	0	0	0	1	1	1	2
66	16	1	1	4	1	1	6	1	300	100	3000	1	1	0.793617	2	1	1	1	0	1	0	0	0	0	0	0	81	81	81	10.2	15.5	0.86	0.31	-0.11	0	0	0	0		8.8	1	0	0	0	0	1	1	2
283	11	1	0	3	0	0	4	4	600	70	3600	1	1	1.01799	3	1	1	1	0	1	0	0	1	1	1	8	72.4	72.4	72.4	8.7	15.8	-1.41	-0.94	-0.35	0	0	0	1		10.1	0	0	0	0	0	1	1	2
88	14	1	1	4	0	0	6	3	0	0	760	0	0	-1.90172	1	1	1	1	0	1	0	0	1	1	0	8	77.4	77.5	77.45	9.7	12.7	-0.03	0.08	0.12	0	0	0	0		7	1	0	0	0	0	1	1	2
21	17	1	0	3	1	1	6	1	1500	0	1650	0	0	-0.789347	1	1	1	1	0	1	0	0	0	0	0	0	79.3	79.3	79.3	9.6	15.5	-1.43	-1.33	-0.88	0	0	0	0	10.5		0	0	1	0	0	2	1	2
160	16	1	0	4	0	0	4	3	1600	500	27000	1	0	0.558944	2	1	1	1	1	1	0	0	1	1	0	0	81.5	81.4	81.45	9.5	13	0.48	-0.92	-1.49	0	0	0	1	10		0	0	0	0	0	1	1	2
105	13	1	0	4	1	0	6	3	800	500	0	1	1	1.14635	3	1	1	1	0	1	0	0	0	0	0	0	78.5	78.5	78.5	9.2	14.5	0.18	-0.84	-1.23	0	0	0	1	10.6		0	0	0	0	0	1	1	2
93	23	1	0	4	0	0	6	3	350	200	25000	1	0	-0.366186	2	1	1	1	0	1	0	0	1	1	0	0	83.4	83.5	83.45	11.4	15.5	-1.2	-0.56	0.11	0	0	0	0		8.4	1	0	0	0	0	1	1	2
262	22	1	0	4	0	0	6	4	600	250	16800	0	0	-1.41244	1	1	1	1	0	1	0	0	1	1	0	0	84.3	84.3	84.3	10.1	14.3	-0.88	-1.48	-1.43	0	0	0	1		11.3	0	0	0	0	0	1	1	2
245	11	1	0	3	1	1	3	5	800	250	75000	0	1	0.181743	2	1	1	1	1	1	0	0	1	1	1	0	73.4	73.4	73.4	9	15	-0.98	-0.63	-0.23	0	0	0	1	8.2		1	0	0	0	0	1	1	2
250	19	1	0	3	1	0	1	3	800	400	2100	0	1	-0.0496472	2	1	1	1	0	1	0	0	1	1	1	1	78.4	78.4	78.4	9.8	16	-2.06	-1.31	-0.43	1	0	0	0	9.8		1	0	0	8	0	2	1	2
258	15	1	1	4	0	1	3	3	500	0	0	0	0	-1.53424	1	1	1	1	0	1	0	0	1	1	0	0	75.1	75.1	75.1	8.5	13	-1.25	-1.19	-0.85	0	0	0	0	5.6	5.7	1	0	1	0	0	1	1	2
40	11	1	1	4	1	2	6	6	1200	500	41000	0	1	0.366238	2	1	1	1	0	1	0	0	1	1	0	0	68.5	68.5	68.5	7.7	13.2	-2.14	-1.24	-0.21	1	0	0	0		8.2	1	0	0	0	0	2	1	2
22	11	1	1	4	0	0	6	3	350	2500	47000	1	1	0.922192	3	1	1	1	0	1	0	0	1	1	1	0	75.1	75.1	75.1	8.7	13.5	0.43	-0.23	-0.59	0	0	0	1	11.1		0	0	0	0	0	2	1	2
96	21	1	1	4	0	1	6	3	400	300	62000	0	1	-0.155858	2	1	1	1	0	1	0	0	1	1	0	0	85.5	85.5	85.5	10.5	14.2	0.28	-0.43	-0.88	0	0	0	0	10.7		0	0	1	0	0	1	1	2
141	15	1	1	3	0	1	4	5	500	400	14000	0	0	-1.49808	1	1	1	1	0	1	0	0	1	1	1	0	80.1	80.1	80.1	11.6	16.3	0.53	1.33	1.5	0	0	0	1	10.8		0	0	0	0	0	2	1	2
41	20	1	1	3	1	1	6	5	150	0	0	0	1	-0.529328	2	1	0	1	0	1	0	0	1	1	1	8	76.2	76.2	76.2	8.7	14	-2.43	-1.85	-0.84	1	0	0	0	10.9	13.6	0	0	0	0	0	1	1	2
95	13	1	0	3	0	1	1	3	150	0	1000	0	0	-1.79001	1	1	1	1	0	1	0	0	1	0	0	0	78.1	78.1	78.1	9.8	16.5	0.02	-0.27	-0.37	0	0	0	1		7.6	1	0	0	0	0	1	1	2
284	9	1	0	3	0	0	2	3	1200	0	12500	1	1	1.49107	3	1	0	1	0	1	0	0	1	1	1	1	83.5	83.3	83.4	10.6	16	5.09	1.62	-0.6	0	0	0	0	10.8		0	0	0	0	0	2	1	2
125	21	1	1	3	1	2	6	1	530	0	53000	1	1	1.1224	3	1	1	1	0	1	0	0	1	1	0	0	80	80	80	9.6	15	-1.48	-1.17	-0.56	0	0	0	0		11.2	0	0	0	0	0	2	1	2
272	12	1	1	3	2	2	6	1	600	730	22000	1	1	1.06293	3	1	1	1	0	1	0	0	0	0	0	0	74.3	74.5	74.4	8.5	14.6	-0.32	-0.62	-0.69	0	0	0	0		8	1	0	0	0	0	1	1	2
143	21	1	0	3	1	3	4	7	300	0	47400	1	1	0.934712	3	0	1	1	0	1	0	1	1	1	1	1	82.1	82.1	82.1	10.2	15	-1.35	-1.25	-0.76	0	0	0	0		11.3	0	1	1	0	0	1	1	2
30	11	1	1	3	0	1	1	1	1000	2600	9800	1	1	1.28448	3	1	1	1	0	1	0	0	1	1	1	1	76	76	76	8.6	12.5	0.77	-0.32	-0.92	0	0	0	0		8.7	1	0	1	0	0	3	0	2
181	15	1	1	3	0	3	6	7	360	420	29600	0	1	-0.289316	2	1	1	1	0	1	0	0	1	1	0	0	79.5	79.4	79.45	8.2	12	0.3	-1.49	-2.28	0	1	0	0	6.3		1	0	0	0	0	1	1	2
217	15	1	1	3	1	1	6	4	600	0	0	1	1	1.00806	3	0	0	1	0	1	0	0	0	0	0	0	76.3	76.3	76.3	9.2	15.9	-0.83	-0.53	-0.23	0	0	0	1		8.4	1	0	0	0	0	1	1	2
229	23	1	1	4	0	0	4	1	600	150	5600	0	0	-1.44561	1	1	1	1	0	1	0	0	0	0	0	0	86	86	86	11	14.4	0.08	-0.35	-0.65	0	0	0	0	11.3	8.6	1	0	0	0	0	1	1	2
220	15	1	1	4	0	0	4	1	500	0	6000	0	0	-1.51543	1	1	1	1	0	1	0	0	1	1	0	0	80.2	80.2	80.2	9.9	14.3	0.57	0.07	-0.26	0	0	0	1	9		1	0	0	0	0	1	1	2
205	11	1	0	4	0	0	4	2	600	100	18000	0	1	-0.141965	2	1	1	1	0	1	0	0	0	0	0	0	73	73	73	9.2	15	-1.15	-0.43	0.15	0	0	0	1	10.4		0	0	0	0	0	1	1	2
63	16	1	1	4	1	1	6	6	650	550	6800	0	0	-1.41258	1	1	1	1	0	1	0	0	1	1	1	1	76	76	76	9.2	15	-1.28	-0.7	-0.16	0	0	0	1		11.2	0	0	0	0	0	1	1	2
[truncated: 23 more columns]

## Sheet: variables
variable	barlab
serial_no	Serial number
age_n	Age in month
age_study_c	Age category
sex	sex
area3	Area of resident
mother_education	Education of mother
father_education	Education of father
mother_occupation	Occupation of mother
father_occupation	Occupation of father
airtime	Household spend on airtime per month
health_care	Household spend on health care last month
school_fee	Household spend on school fees in a year
bank_account	Household has a foaml bank account
mobile_banking	Household use Mpesa or any other kind of mobile banking
pc1	pc1 by PCA
ses_pc1	SES category
n_watersource_drink	Household watersource for drinking
water_source_drink_treat	Treating water for drinking
n_watersource_bath	Household watersource for dbathing
water_source_bath_treat	Treating water for bathing
n_watersource_wash	Household watersource for washing
water_source_wash_treat	Treating water for washing
n_toilet	Type of toilet in house
water_contacts	Lake water contact in the past 7 days
water_contact1_bathing	Lake water contact for bathing in the past 7 days
water_contact2_playing	Lake water contact for playing in the past 7 days
water_contact3_urinate	Lake water contact for urinating in the past 7 days
length1	Length (cm) (1st time)
length2	Length (cm) (2nd time)
length0	Length (cm) (mean)
weight	Weight (kg)
muac	MUAC on non-dominant hand
haz06	Height-for-age Zscore
waz06	Weight-for-age Zscore
whz06	Weight-for-height Zscore
stunting	Stunted (Height-for-age Zscore < -2.0SD)
wasting	Wasted (Height-for-age Zscore < -2.0SD)
underweight	Underweight(Weight-for-age Zscore < -2.0SD)
breastfeeding_b	Breastfed in the last 24 hours
hemocue_result	Haemoglobin (mg/dl)
hgb	Haemoglobin (mg/dl)
combined_anemia	Anaemia (Hb<10mg/dl)
malaria_rdt	Malaria RDT
hiv_mother_3c	HIV status of mother
hiv_child_3c	HIV status of child
k_k	Kato-Katz test
urine_cca	POC-CCA test
cca_n	POC-CCA test result (trace as positive)
stool_exam_hook_worm_a	Hookworm (Slide A)
hookworm_egg_a	Hookworm egg number (Slide A)
stool_exam_ascaris_a	Ascaris (Slide A)
ascaris_egg_a	Ascaris egg number (Slide A)
stool_exam_trichuris_a	Trichuris (Slide A)
trichuris_egg_a	Trichuris egg number (Slide A)
stool_exam_mansoni_a	S. mansoni (Slide A)
mansoni_egg_a	S. mansoni egg number (Slide A)
stool_exam_others_a	Others (Slide A)
others_egg_a	Others egg number (Slide A)
stool_exam_hook_worm_b	Hookworm (Slide B)
hookworm_egg_b	Hookworm egg number (Slide B)
stool_exam_ascaris_b	Ascaris (Slide B)
ascaris_egg_b	Ascaris egg number (Slide B)
stool_exam_trichuris_b	Trichuris (Slide B)
trichuris_egg_b	Trichuris egg number (Slide B)
stool_exam_mansoni_b	S. mansoni (Slide B)
mansoni_egg_b	S. mansoni egg number (Slide B)
stool_exam_others_b	Others (Slide B)
others_egg_b	Others egg number (Slide B)
epg1	S. mansoni egg per gram (Slide A)
epg2	S. mansoni egg per gram (Slide B)
epg	S. mansoni egg per gram (Mean)
egg_intensity	S. mansoni egg intensity category (cut off: 1-99/100-399/400-(epg))
sampling_method	sampling method caterory

## Sheet: value labels
lname	value	label
age_study_c	1	6-11M
age_study_c	2	12-17M
age_study_c	3	18-23M
sex	0	Male
sex	1	Female
area3	1	Gembe
area3	3	Rusinga East
area3	4	Rusinga West
mother_education	0	Primary
mother_education	1	Post primary/secondary
mother_education	2	College/university
father_education	0	Primary
father_education	1	Post primary/secondary
father_education	2	College/university
father_education	3	No father
mother_occupation	1	Business
mother_occupation	2	Farmer
mother_occupation	3	Fishing
mother_occupation	4	Petty trader
mother_occupation	5	Office job/ employed shop
mother_occupation	6	Housewife
father_occupation	1	Business
father_occupation	2	Farmer
father_occupation	3	Fishing
father_occupation	4	Petty trader
father_occupation	5	Office job/ employed shop
father_occupation	6	Unemployed
father_occupation	7	No Father
bank_account	0	No
bank_account	1	Yes
mobile_banking	0	No
mobile_banking	1	Yes
ses_pc1	1	Low
ses_pc1	2	Middle
ses_pc1	3	High
n_watersource_drink	0	Others
n_watersource_drink	1	Lake
water_source_drink_treat	0	No
water_source_drink_treat	1	Yes
n_watersource_bath	0	Others
n_watersource_bath	1	Lake
water_source_bath_treat	0	No
water_source_bath_treat	1	Yes
n_watersource_wash	0	Others
n_watersource_wash	1	Lake
water_source_wash_treat	0	No
water_source_wash_treat	1	Yes
n_toilet	0	Latrine
n_toilet	1	Open defication
water_contacts	0	No
water_contacts	1	Yes
water_contact1_bathing	0	No
water_contact1_bathing	1	Yes
water_contact2_playing	0	No
water_contact2_playing	1	Yes
water_contact3_urinate	0	No
water_contact3_urinate	1	Yes
water_contact3_urinate	8	Don't know
stunting	0	Normal (Height-for-age Zscore >= -2.0SD)
stunting	1	Stunted (Height-for-age Zscore < -2.0SD)
wasting	0	Normal (Weight-for-height Zscore >= -2.0SD)
wasting	1	Wasted (Weight-for-height Zscore < -2.0SD)
underweight	0	Normal (Weight-for-age Zscore >= -2.0SD)
underweight	1	Underweight (Weight-for-age Zscore < -2.0SD)
breastfeeding_b	0	No
breastfeeding_b	1	Yes
combined_anemia	0	Normal (Hb>=10mg/dl)
combined_anemia	1	Anaemic (Hb<10mg/dl)
malaria_rdt	0	Negative
malaria_rdt	1	Positive
hiv_mother_3c	0	Negative
hiv_mother_3c	1	Positive
hiv_mother_3c	2	Unknown
hiv_child_3c	0	Negative
hiv_child_3c	1	Positive
hiv_child_3c	2	Unknown
k_k	0	Negative
k_k	1	Positive
urine_cca	1	Positive
urine_cca	2	Trace
urine_cca	3	Negative
cca_n	0	Negative
cca_n	1	Positive
stool_exam_hook_worm_a	1	Positive
stool_exam_hook_worm_a	2	Negative
stool_exam_ascaris_a	1	Positive
stool_exam_ascaris_a	2	Negative
stool_exam_trichuris_a	1	Positive
stool_exam_trichuris_a	2	Negative
stool_exam_mansoni_a	1	Positive
stool_exam_mansoni_a	2	Negative
stool_exam_others_a	1	Positive
stool_exam_others_a	2	Negative
stool_exam_hook_worm_b	1	Positive
stool_exam_hook_worm_b	2	Negative
stool_exam_ascaris_b	1	Positive
stool_exam_ascaris_b	2	Negative
stool_exam_trichuris_b	1	Positive
stool_exam_trichuris_b	2	Negative
stool_exam_mansoni_b	1	Positive
stool_exam_mansoni_b	2	Negative
stool_exam_others_b	1	Positive
stool_exam_others_b	2	Negative
egg_intensity	1	Low (epg:1-99)
egg_intensity	2	Moderate (epg: 100-399)
egg_intensity	3	Heavy (epg: 400=<)
sampling_method	1	ECD study siblings
sampling_method	2	HDSS
